# Supplementary material for: Diatoms from Brazil: the taxa recorded by Christian Gottfried Ehrenberg
Source: PhytoKeys. 2012 Nov 19;(18):19–37. doi: 10.3897/phytokeys.18.3653 (PMC3666604; doi:10.3897/phytokeys.18.3653)
Supplement: XML Treatment for Eunotia bidens [file phytokeys.18.3653-treatment1.xml]

<!DOCTYPE tp:taxon-treatment
  PUBLIC "-//TaxonX//DTD Taxonomic Treatment Publishing DTD v0 20100105//EN" "tax-treatment-NSO.dtd">
<tp:taxon-treatment xmlns:tp="http://www.plazi.org/taxpub"><tp:treatment-meta><mixed-citation publication-type="journal"><person-group><name><surname>da Silva</surname><given-names>Weliton José</given-names></name><name><surname>Jahn</surname><given-names>Regine</given-names></name><name><surname>Menezes</surname><given-names>Mariângela</given-names></name></person-group><article-title>Diatoms from Brazil: the taxa recorded by Christian Gottfried Ehrenberg</article-title><source>PhytoKeys</source><day>19</day><month>11</month><year>2012</year><volume>2012</volume><issue>18</issue><fpage>19</fpage><lpage>37</lpage><pub-id pub-id-type="doi">10.3897/phytokeys.18.3653</pub-id></mixed-citation></tp:treatment-meta><tp:nomenclature><tp:taxon-name>
                            <tp:taxon-name-part taxon-name-part-type="genus">Eunotia</tp:taxon-name-part>
                            <tp:taxon-name-part taxon-name-part-type="species">bidens</tp:taxon-name-part>
                        <object-id xmlns:xlink="http://www.w3.org/1999/xlink" xlink:type="simple">http://species-id.net/wiki/Eunotia_bidens</object-id>
								</tp:taxon-name><tp:taxon-authority>Ehrenb., Abh. K. Akad. Wiss. Berlin, Physik. Kl., 1841: 413, 1843.</tp:taxon-authority><xref ref-type="fig" rid="F3">Figs 6–7</xref></tp:nomenclature><tp:treatment-sec sec-type="Lectotype (designated here)"><title>Lectotype (designated here).</title><p>Specimen in preparation 180404b, marked with yellow (g) ring, from sample 1099 “Rio Conigo in Rio de Janeiro”, Ehrenberg Collection, in BHUPM (Museum für Naturkunde) (<xref ref-type="fig" rid="F3">Fig. 6</xref>)<!--PageBreak-->.</p></tp:treatment-sec><tp:treatment-sec sec-type="Locality of the lectotype"><title>Locality of the lectotype.</title><p>Rio Conigo [Cônego River], Nova Friburgo, Rio de Janeiro, Brazil.</p></tp:treatment-sec><tp:treatment-sec sec-type="Locality of the syntypes"><title>Locality of the syntypes.</title><p>New-York, Andower “Conn.” (Connecticut)</p></tp:treatment-sec><tp:treatment-sec sec-type="Original description"><title>Original description.</title><p>“<italic>striata, ventre plano, dorso convexo medio exciso (bidentato), apicibus dilatatis truncatis. =</italic> E. diodon <italic>apicibus truncatis</italic>.”</p><p><xref ref-type="bibr" rid="B7">Ehrenberg (1843</xref>, p. 373) cited the original locality as Brazil and USA (New York and Andower, Connecticut). In the material from New York (preparations 250401-250408, 260101-260112 and 260301-260308)we did not find any reference to <italic><tp:taxon-name>Eunotia bidens</tp:taxon-name></italic>, even under the name <italic><tp:taxon-name>Himantidium</tp:taxon-name></italic> that <xref ref-type="bibr" rid="B7">Ehrenberg (1843)</xref> related to the taxon on page 373. On the other hand, in the material from Andower (preparations 260201-260208) we found a reference to <italic><tp:taxon-name>Eunotia bidens</tp:taxon-name></italic> in the preparation 260205d, marked with a blue ring, but it was not in a good condition to be photographed. Therefore, we chose the material from Brazil as lectotype.</p><fig id="F3" position="float" orientation="portrait"><label>Figures 6–14.</label><caption><p>Diatoms from Brazil published by Christian Gottfried Ehrenberg <bold>6–7</bold> <italic><tp:taxon-name>Eunotia bidens</tp:taxon-name></italic> Ehrenb <bold>6</bold> Lectotype, preparation 180404b, marked with yellow (g) ring, from sample 1099 “Rio Conigo in Rio de Janeiro”, Ehrenberg Collection, in BHUPM (Museum für Naturkunde) <bold>7</bold> Another specimen of <italic><tp:taxon-name>Eunotia bidens</tp:taxon-name></italic> found in preparation 180405a, marked with yellow (g) ring <bold>8–9</bold> <italic><tp:taxon-name>Eunotia depressa</tp:taxon-name></italic> Ehrenb <bold>8</bold> Lectotype, preparation 180403a, marked with yellow (g) ring, from sample 1099, “Rio Conigo in Rio de Janeiro”, Ehrenberg Collection, in BHUPM <bold>9</bold> <italic><tp:taxon-name>Eunotia depressa</tp:taxon-name></italic> provided by <xref ref-type="bibr" rid="B7">Ehrenberg (1843</xref>, Tafel I, Fig IV: 6b) <bold>10–12</bold> <italic><tp:taxon-name>Eunotia elephas</tp:taxon-name></italic> Ehrenb <bold>10</bold> Part of Ehrenberg’s drawing sheet No. 2050 from “Praya de Sernambatyba” (Barra Beach) <bold>11</bold> Lectotypus, preparation 180502e, marked with red (r) ring, from sample 1104 “Praya Senambatyba, Rio de Janeiro”, Ehrenberg Collection, BHUPM <bold>12</bold> Another specimen of <italic><tp:taxon-name>Eunotia elephas</tp:taxon-name></italic> found in preparation 180502e, marked with red (r) <bold>13</bold> <italic><tp:taxon-name>Pinnularia microstauron</tp:taxon-name></italic> (Ehrenb.) Cleve, lectotype, preparation 180502d, marked with red (r) ring, from sample 1104, “Praya de Sernambatyba, Rio de Janeiro”, Ehrenberg Collection, in BHUPM <bold>14</bold> <italic><tp:taxon-name>Terpsinoe brasiliensis</tp:taxon-name></italic> Ehrenb., lectotype, preparation 180411a, marked with blue (bl) ring, from sample 1102, “Rio Consescao der Insel St. Catharina”, in BHUPM; Scale bars: 10 µm</p></caption><graphic xmlns:xlink="http://www.w3.org/1999/xlink" xlink:href="PhytoKeys-018-019-g003.jpg" position="float" orientation="portrait" xlink:type="simple"/></fig></tp:treatment-sec><ref-list><ref id="B7"><mixed-citation xmlns:xlink="http://www.w3.org/1999/xlink" xlink:type="simple"><person-group><name name-style="western"><surname>Ehrenberg</surname><given-names>CG</given-names></name></person-group> (<year>1843</year>)<article-title> Verbreitung und Einfluss des mikroskopischen Lebens in Süd- und Nord-Amerika. Abhandlungen der Königlichen Akademie der Wissenschaften in Berlin, Physk. Kl.</article-title><volume>1841</volume>: <fpage>291</fpage>-<lpage>445</lpage>.</mixed-citation></ref></ref-list></tp:taxon-treatment>
