# Supplementary material for: Diatoms from Brazil: the taxa recorded by Christian Gottfried Ehrenberg
Source: PhytoKeys. 2012 Nov 19;(18):19–37. doi: 10.3897/phytokeys.18.3653 (PMC3666604; doi:10.3897/phytokeys.18.3653)
Supplement: XML Treatment for Pinnularia microstauron [file phytokeys.18.3653-treatment4.xml]

<!DOCTYPE tp:taxon-treatment
  PUBLIC "-//TaxonX//DTD Taxonomic Treatment Publishing DTD v0 20100105//EN" "tax-treatment-NSO.dtd">
<tp:taxon-treatment xmlns:tp="http://www.plazi.org/taxpub"><tp:treatment-meta><mixed-citation publication-type="journal"><person-group><name><surname>da Silva</surname><given-names>Weliton José</given-names></name><name><surname>Jahn</surname><given-names>Regine</given-names></name><name><surname>Menezes</surname><given-names>Mariângela</given-names></name></person-group><article-title>Diatoms from Brazil: the taxa recorded by Christian Gottfried Ehrenberg</article-title><source>PhytoKeys</source><day>19</day><month>11</month><year>2012</year><volume>2012</volume><issue>18</issue><fpage>19</fpage><lpage>37</lpage><pub-id pub-id-type="doi">10.3897/phytokeys.18.3653</pub-id></mixed-citation></tp:treatment-meta><tp:nomenclature><tp:taxon-name>
                            <tp:taxon-name-part taxon-name-part-type="genus">Pinnularia</tp:taxon-name-part>
                            <tp:taxon-name-part taxon-name-part-type="species">microstauron</tp:taxon-name-part>
                        <object-id xmlns:xlink="http://www.w3.org/1999/xlink" xlink:type="simple">http://species-id.net/wiki/Pinnularia_microstauron</object-id>
								</tp:taxon-name><tp:taxon-authority>(Ehrenb.) Cleve, Acta Soc. Fauna Fl. Fenn. 8(2): p. 28. 1891</tp:taxon-authority><xref ref-type="fig" rid="F3">Fig. 13</xref><tp:nomenclature-citation-list><tp:nomenclature-citation><tp:taxon-name>Stauroptera microstauron</tp:taxon-name><comment>Ehrenb., Abh. K. Akad. Berlin, Phys. Kl. 1841: 423, Tafel I, Fig IV: 1, Tafel IV, Fig II: 2, 1843. [Basionym]</comment></tp:nomenclature-citation></tp:nomenclature-citation-list></tp:nomenclature><tp:treatment-sec sec-type="Lectotype (designated here)"><title>Lectotype (designated here).</title><p>Specimen in preparation 180502d, marked with red (r) ring, from sample 1104, “Praya de Sernambatyba, Rio de Janeiro”, Ehrenberg Collection, in BHUPM (Museum für Naturkunde) (<xref ref-type="fig" rid="F3">Fig. 13</xref>).</p></tp:treatment-sec><tp:treatment-sec sec-type="Locality of the lectotype"><title>Locality of the lectotype.</title><p>“Praya de Sernambatyba”, Rio de Janeiro, Brazil.</p></tp:treatment-sec><tp:treatment-sec sec-type="Locality of the syntype"><title>Locality of the syntype.</title><p>Labrador.</p></tp:treatment-sec><tp:treatment-sec sec-type="Original description"><title>Original description.</title><p>“<italic>testula styliformis a ventre linearis, lateribus rectis, apicibus arcte constrictis late rotundatis</italic>.”</p><p><xref ref-type="bibr" rid="B18">Krammer (1992</xref>, pl. 32, fig. 10) [reproduction of Ehrenberg’s published figure (1843, Tafel I, Fig. IV:1)] defined an “iconotype” for <italic><tp:taxon-name>Pinnularia microstauron</tp:taxon-name></italic>. Since we found the specimen used by Ehrenberg to describe the species, we designated it here as lectotype of the species. <italic><tp:taxon-name>Stauroptera microstauron</tp:taxon-name></italic> was described for two samples from Brazil and Canada (Labrador) (<xref ref-type="bibr" rid="B7">Ehrenberg 1843</xref>, p. 387). However, we did not find any mentioning of <italic><tp:taxon-name>Stauroptera microstauron</tp:taxon-name></italic> in the legends of the mica from Labrador (250509 to 250516). Therefore, we defined the lectotype from the material from Brazil.<!--PageBreak--><!--PageBreak--></p></tp:treatment-sec><tp:treatment-sec><!--Section generated to contain objects referenced in tp:taxon-treatment.--><fig id="F3" position="float" orientation="portrait"><label>Figures 6–14.</label><caption><p>Diatoms from Brazil published by Christian Gottfried Ehrenberg <bold>6–7</bold> <italic><tp:taxon-name>Eunotia bidens</tp:taxon-name></italic> Ehrenb <bold>6</bold> Lectotype, preparation 180404b, marked with yellow (g) ring, from sample 1099 “Rio Conigo in Rio de Janeiro”, Ehrenberg Collection, in BHUPM (Museum für Naturkunde) <bold>7</bold> Another specimen of <italic><tp:taxon-name>Eunotia bidens</tp:taxon-name></italic> found in preparation 180405a, marked with yellow (g) ring <bold>8–9</bold> <italic><tp:taxon-name>Eunotia depressa</tp:taxon-name></italic> Ehrenb <bold>8</bold> Lectotype, preparation 180403a, marked with yellow (g) ring, from sample 1099, “Rio Conigo in Rio de Janeiro”, Ehrenberg Collection, in BHUPM <bold>9</bold> <italic><tp:taxon-name>Eunotia depressa</tp:taxon-name></italic> provided by <xref ref-type="bibr" rid="B7">Ehrenberg (1843</xref>, Tafel I, Fig IV: 6b) <bold>10–12</bold> <italic><tp:taxon-name>Eunotia elephas</tp:taxon-name></italic> Ehrenb <bold>10</bold> Part of Ehrenberg’s drawing sheet No. 2050 from “Praya de Sernambatyba” (Barra Beach) <bold>11</bold> Lectotypus, preparation 180502e, marked with red (r) ring, from sample 1104 “Praya Senambatyba, Rio de Janeiro”, Ehrenberg Collection, BHUPM <bold>12</bold> Another specimen of <italic><tp:taxon-name>Eunotia elephas</tp:taxon-name></italic> found in preparation 180502e, marked with red (r) <bold>13</bold> <italic><tp:taxon-name>Pinnularia microstauron</tp:taxon-name></italic> (Ehrenb.) Cleve, lectotype, preparation 180502d, marked with red (r) ring, from sample 1104, “Praya de Sernambatyba, Rio de Janeiro”, Ehrenberg Collection, in BHUPM <bold>14</bold> <italic><tp:taxon-name>Terpsinoe brasiliensis</tp:taxon-name></italic> Ehrenb., lectotype, preparation 180411a, marked with blue (bl) ring, from sample 1102, “Rio Consescao der Insel St. Catharina”, in BHUPM; Scale bars: 10 µm</p></caption><graphic xmlns:xlink="http://www.w3.org/1999/xlink" xlink:href="PhytoKeys-018-019-g003.jpg" position="float" orientation="portrait" xlink:type="simple"/></fig></tp:treatment-sec><ref-list><ref id="B7"><mixed-citation xmlns:xlink="http://www.w3.org/1999/xlink" xlink:type="simple"><person-group><name name-style="western"><surname>Ehrenberg</surname><given-names>CG</given-names></name></person-group> (<year>1843</year>)<article-title> Verbreitung und Einfluss des mikroskopischen Lebens in Süd- und Nord-Amerika. Abhandlungen der Königlichen Akademie der Wissenschaften in Berlin, Physk. Kl.</article-title><volume>1841</volume>: <fpage>291</fpage>-<lpage>445</lpage>.</mixed-citation></ref><ref id="B18"><mixed-citation xmlns:xlink="http://www.w3.org/1999/xlink" xlink:type="simple"><person-group><name name-style="western"><surname>Krammer</surname><given-names>K</given-names></name></person-group> (<year>1992</year>)<article-title> <italic>Pinnularia</italic>, eine Monographie der europäischen Taxa.</article-title><source>Bibliotheca Diatomolgica </source><volume>26</volume>: <fpage>1</fpage>-<lpage>353</lpage>.</mixed-citation></ref></ref-list></tp:taxon-treatment>
