# Supplementary material for: Diatoms from Brazil: the taxa recorded by Christian Gottfried Ehrenberg
Source: PhytoKeys. 2012 Nov 19;(18):19–37. doi: 10.3897/phytokeys.18.3653 (PMC3666604; doi:10.3897/phytokeys.18.3653)
Supplement: XML Treatment for Terpsinoe brasiliensis [file phytokeys.18.3653-treatment5.xml]

<!DOCTYPE tp:taxon-treatment
  PUBLIC "-//TaxonX//DTD Taxonomic Treatment Publishing DTD v0 20100105//EN" "tax-treatment-NSO.dtd">
<tp:taxon-treatment xmlns:tp="http://www.plazi.org/taxpub"><tp:treatment-meta><mixed-citation publication-type="journal"><person-group><name><surname>da Silva</surname><given-names>Weliton José</given-names></name><name><surname>Jahn</surname><given-names>Regine</given-names></name><name><surname>Menezes</surname><given-names>Mariângela</given-names></name></person-group><article-title>Diatoms from Brazil: the taxa recorded by Christian Gottfried Ehrenberg</article-title><source>PhytoKeys</source><day>19</day><month>11</month><year>2012</year><volume>2012</volume><issue>18</issue><fpage>19</fpage><lpage>37</lpage><pub-id pub-id-type="doi">10.3897/phytokeys.18.3653</pub-id></mixed-citation></tp:treatment-meta><tp:nomenclature><tp:taxon-name>
                            <tp:taxon-name-part taxon-name-part-type="genus">Terpsinoe</tp:taxon-name-part>
                            <tp:taxon-name-part taxon-name-part-type="species">brasiliensis</tp:taxon-name-part>
                        <object-id xmlns:xlink="http://www.w3.org/1999/xlink" xlink:type="simple">http://species-id.net/wiki/Terpsinoe_brasiliensis</object-id>
								</tp:taxon-name><tp:taxon-authority>Ehrenb., Mikrogeologie, 310, 311, 1854.</tp:taxon-authority><xref ref-type="fig" rid="F3">Fig. 14</xref></tp:nomenclature><tp:treatment-sec sec-type="Lectotype (designated here)"><title>Lectotype (designated here).</title><p>Specimen in preparation 180411a, marked with blue (bl) ring, from sample 1102, “Rio Consescao der Insel St. Catharina”, in BHUPM (Museum für Naturkunde) (<xref ref-type="fig" rid="F3">Fig. 14</xref>).</p></tp:treatment-sec><tp:treatment-sec sec-type="Locality of the lectotype"><title>Locality of the lectotype.</title><p>“Rio de Concescao, Insula St. Catharina, Brasilien”.</p></tp:treatment-sec><tp:treatment-sec sec-type="Original diagnosis"><title>Original diagnosis.</title><p>“<italic>mit sehr kleinen Notenzeichen</italic>”.</p><p><italic><tp:taxon-name>Terpsinoe brasiliensis</tp:taxon-name></italic> was published the first time by Ehrenberg in his book Mikrogeologie (1854). Several taxa of diatom published by Ehrenberg in this work are considered unavailable (invalid) according the Article 12 of ICZN (<xref ref-type="bibr" rid="B24">Ride et al. 1999</xref>) due to absence of a description, definition and indication of any illustration. This is not the case for <italic><tp:taxon-name>Terpsinoe brasiliensis</tp:taxon-name></italic> and, maybe, could be the only case, in which Ehrenberg provided the following description “…<italic>und</italic> Terpsinoë brasiliensis, <italic>mit sehr kleinen Notenzeichen</italic>…” [and <italic><tp:taxon-name>Terpsinoe brasiliensis</tp:taxon-name></italic>, with very short musical notes]. This short description is considered to be enough by us, as well as several other descriptions published long ago by other authors (e.g., <xref ref-type="bibr" rid="B1">Agardh 1827</xref>).</p></tp:treatment-sec><tp:treatment-sec><!--Section generated to contain objects referenced in tp:taxon-treatment.--><fig id="F3" position="float" orientation="portrait"><label>Figures 6–14.</label><caption><p>Diatoms from Brazil published by Christian Gottfried Ehrenberg <bold>6–7</bold> <italic><tp:taxon-name>Eunotia bidens</tp:taxon-name></italic> Ehrenb <bold>6</bold> Lectotype, preparation 180404b, marked with yellow (g) ring, from sample 1099 “Rio Conigo in Rio de Janeiro”, Ehrenberg Collection, in BHUPM (Museum für Naturkunde) <bold>7</bold> Another specimen of <italic><tp:taxon-name>Eunotia bidens</tp:taxon-name></italic> found in preparation 180405a, marked with yellow (g) ring <bold>8–9</bold> <italic><tp:taxon-name>Eunotia depressa</tp:taxon-name></italic> Ehrenb <bold>8</bold> Lectotype, preparation 180403a, marked with yellow (g) ring, from sample 1099, “Rio Conigo in Rio de Janeiro”, Ehrenberg Collection, in BHUPM <bold>9</bold> <italic><tp:taxon-name>Eunotia depressa</tp:taxon-name></italic> provided by <xref ref-type="bibr" rid="B7">Ehrenberg (1843</xref>, Tafel I, Fig IV: 6b) <bold>10–12</bold> <italic><tp:taxon-name>Eunotia elephas</tp:taxon-name></italic> Ehrenb <bold>10</bold> Part of Ehrenberg’s drawing sheet No. 2050 from “Praya de Sernambatyba” (Barra Beach) <bold>11</bold> Lectotypus, preparation 180502e, marked with red (r) ring, from sample 1104 “Praya Senambatyba, Rio de Janeiro”, Ehrenberg Collection, BHUPM <bold>12</bold> Another specimen of <italic><tp:taxon-name>Eunotia elephas</tp:taxon-name></italic> found in preparation 180502e, marked with red (r) <bold>13</bold> <italic><tp:taxon-name>Pinnularia microstauron</tp:taxon-name></italic> (Ehrenb.) Cleve, lectotype, preparation 180502d, marked with red (r) ring, from sample 1104, “Praya de Sernambatyba, Rio de Janeiro”, Ehrenberg Collection, in BHUPM <bold>14</bold> <italic><tp:taxon-name>Terpsinoe brasiliensis</tp:taxon-name></italic> Ehrenb., lectotype, preparation 180411a, marked with blue (bl) ring, from sample 1102, “Rio Consescao der Insel St. Catharina”, in BHUPM; Scale bars: 10 µm</p></caption><graphic xmlns:xlink="http://www.w3.org/1999/xlink" xlink:href="PhytoKeys-018-019-g003.jpg" position="float" orientation="portrait" xlink:type="simple"/></fig></tp:treatment-sec><ref-list><ref id="B7"><mixed-citation xmlns:xlink="http://www.w3.org/1999/xlink" xlink:type="simple"><person-group><name name-style="western"><surname>Ehrenberg</surname><given-names>CG</given-names></name></person-group> (<year>1843</year>)<article-title> Verbreitung und Einfluss des mikroskopischen Lebens in Süd- und Nord-Amerika. Abhandlungen der Königlichen Akademie der Wissenschaften in Berlin, Physk. Kl.</article-title><volume>1841</volume>: <fpage>291</fpage>-<lpage>445</lpage>.</mixed-citation></ref><ref id="B24"><mixed-citation xmlns:xlink="http://www.w3.org/1999/xlink" xlink:type="simple"><person-group><name name-style="western"><surname>Ride</surname><given-names>WDL</given-names></name><name name-style="western"><surname>Cogger</surname><given-names>HG</given-names></name><name name-style="western"><surname>Dupuis</surname><given-names>C</given-names></name><name name-style="western"><surname>Kraus</surname><given-names>O</given-names></name><name name-style="western"><surname>Minelli</surname><given-names>A</given-names></name><name name-style="western"><surname>Thompson</surname><given-names>FC</given-names></name><name name-style="western"><surname>Tubbs</surname><given-names>PK</given-names></name></person-group> (<year>1999</year>)<source> International Code of Zoological Nomenclature. 4th ed. International Trust for Zoological Nomenclature, The Natural History Museum, London, United Kingdom.</source></mixed-citation></ref><ref id="B1"><mixed-citation xmlns:xlink="http://www.w3.org/1999/xlink" xlink:type="simple"><person-group><name name-style="western"><surname>Agardh</surname><given-names>CA</given-names></name></person-group> (<year>1827</year>)<article-title> Aufzählung einiger in den österreichischen Ländern gefundenen neuen Gattungen und Arten von Algen nebst ihrer Diagnostik und beigefügten Bemerkungen.</article-title><source>Flora oder Botanische Zeitung</source><volume>40</volume>: <fpage>625</fpage>-<lpage>646</lpage>.</mixed-citation></ref></ref-list></tp:taxon-treatment>
